# Supplementary material for: Reduced competence to arboviruses following the sustainable invasion of Wolbachia into native Aedes aegypti from Southeastern Brazil
Source: Sci Rep. 2021 May 11;11:10039. doi: 10.1038/s41598-021-89409-8 (PMC8113270; doi:10.1038/s41598-021-89409-8)
Supplement: Supplementary file 2 — Supplementary Information [file 41598_2021_89409_MOESM2_ESM.xls]

## Sheet: PontoFinal_preRelease
Collection Date (month/day/year)	Number of BG traps	Number of Ae. aegypti caught	Number of Ae. aegypti caught / trap
2012-10-16	12	111	9.25
2012-10-23	12	89	7.41667
2012-10-30	13	165	12.6923
2012-11-06	13	129	9.92308
2012-11-12	9	163	18.1111
2012-11-19	12	280	23.3333
2012-11-27	13	270	20.7692
2012-12-04	11	235	21.3636
2012-12-11	9	191	21.2222
2012-12-18	11	169	15.3636
2012-12-27	12	359	29.9167
2013-01-02	8	141	17.625
2013-01-08	13	84	6.46154
2013-01-15	12	213	17.75
2013-01-22	12	143	11.9167
2013-01-29	13	173	13.3077
2013-02-05	13	238	18.3077
2013-02-19	12	215	17.9167
2013-02-26	13	227	17.4615
2013-03-05	13	137	10.5385
2013-03-12	13	194	14.9231
2013-03-19	13	273	21
2013-03-26	11	295	26.8182
2013-04-02	10	101	10.1
2013-04-09	11	85	7.72727
2013-04-16	12	200	16.6667
2013-04-24	25	145	5.8
2013-04-30	26	190	7.30769
2013-05-07	22	95	4.31818
2013-05-12	12	216	18
2013-05-14	24	86	3.58333
2013-05-21	24	115	4.79167
2013-05-28	26	144	5.53846
2013-06-04	25	166	6.64
2013-06-11	26	204	7.84615
2013-06-18	26	172	6.61538
2013-06-25	23	175	7.6087
2013-07-02	24	100	4.16667
2013-07-09	23	96	4.17391
2013-07-16	26	133	5.11538
2013-07-23	24	94	3.91667
2013-07-30	24	71	2.95833
2013-08-06	23	84	3.65217
2013-08-13	26	116	4.46154
2013-08-20	24	79	3.29167
2013-08-27	25	95	3.8
2013-09-03	24	72	3
2013-09-10	24	62	2.58333
2013-09-17	24	72	3
2013-09-24	25	185	7.4
2013-10-01	24	74	3.08333
2013-10-08	24	92	3.83333
2013-10-15	25	119	4.76
2013-10-22	24	96	4
2013-10-29	21	68	3.2381
2013-11-05	25	193	7.72
2013-11-12	24	95	3.95833
2013-11-19	22	123	5.59091
2013-11-26	22	183	8.31818
2013-12-03	25	185	7.4
2013-12-10	25	320	12.8
2013-12-17	25	218	8.72
2013-12-23	25	246	9.84
2013-12-30	22	300	13.6364
2014-01-07	24	247	10.2917
2014-01-14	25	379	15.16
2014-01-21	24	248	10.3333
2014-01-28	24	397	16.5417
2014-02-04	24	545	22.7083
2014-02-11	24	217	9.04167
2014-02-18	26	212	8.15385
2014-02-25	25	183	7.32
2014-03-06	21	183	8.71429
2014-03-11	24	87	3.625
2014-03-18	25	578	23.12
2014-03-25	21	161	7.66667
2014-04-01	25	391	15.64
2014-04-08	25	348	13.92
2014-04-15	25	352	14.08
2014-04-24	19	338	17.7895
2014-04-29	25	188	7.52
2014-05-06	25	315	12.6
2014-05-13	26	222	8.53846
2014-05-20	24	212	8.83333
2014-05-27	26	284	10.9231
2014-06-03	26	145	5.57692
2014-06-10	24	153	6.375
2014-06-17	25	169	6.76
2014-06-24	23	103	4.47826
2014-07-01	23	180	7.82609
2014-07-08	25	160	6.4
2014-07-15	26	100	3.84615
2014-07-22	24	134	5.58333
2014-07-29	25	127	5.08
2014-08-05	26	188	7.23077
2014-08-12	25	96	3.84
2014-08-21	24	97	4.04167
2014-08-26	25	116	4.64
2014-09-02	23	89	3.86957
2014-09-09	24	153	6.375
2014-09-16	26	180	6.92308
2014-09-23	24	126	5.25
2014-09-30	24	166	6.91667
2014-10-07	26	187	7.19231
2015-05-12	24	219	9.125
2015-05-19	25	297	11.88
2015-05-26	24	246	10.25
2015-06-02	25	165	6.6
2015-06-09	25	168	6.72
2015-06-16	26	226	8.69231
2015-06-23	25	109	4.36
2015-06-30	22	125	5.68182
2015-07-07	22	82	3.72727
2015-07-14	26	267	10.2692
2015-07-21	24	301	12.5417
2015-07-28	23	123	5.34783
2015-08-04	24	265	11.0417
2015-08-11	23	180	7.82609
2015-08-18	26	158	6.07692
2015-08-25	22	108	4.90909

## Sheet: PontoFinal
Collection Date (month/day/year)	Number of BG traps	Number of Ae. aegypti caught	Number of Ae. aegypti caught / trap
2015-09-08	26	150	5.76923
2015-09-15	24	186	7.75
2015-09-22	24	356	14.8333
2015-09-29	23	373	16.2174
2015-10-06	22	210	9.54545
2015-10-13	23	314	13.6522
2015-10-20	22	289	13.1364
2015-10-27	25	319	12.76
2015-11-03	20	262	13.1
2015-11-10	25	317	12.68
2015-11-17	25	378	15.12
2015-11-24	24	427	17.7917
2015-12-01	24	255	10.625
2015-12-08	25	313	12.52
2015-12-15	22	309	14.0455
2015-12-21	20	386	19.3
2015-12-28	21	426	20.2857
2016-01-05	22	350	15.9091
2016-01-12	23	497	21.6087
2016-01-19	23	406	17.6522
2016-01-26	25	337	13.48
2016-02-02	22	455	20.6818
2016-02-11	21	500	23.8095
2016-02-16	23	456	19.8261
2016-02-23	23	234	10.1739
2016-03-01	24	201	8.375
2016-03-08	24	164	6.83333
2016-03-15	24	225	9.375
2016-03-22	22	130	5.90909
2016-03-29	23	127	5.52174
2016-04-05	25	138	5.52
2016-04-12	25	172	6.88
2016-04-19	22	111	5.04545
2016-04-26	23	145	6.30435
2016-05-03	22	97	4.40909
2016-05-10	22	101	4.59091
2016-05-17	23	66	2.86957
2016-05-24	22	108	4.90909
2016-05-31	24	113	4.70833
2016-06-07	20	104	5.2
2016-06-14	23	148	6.43478
2016-06-21	21	76	3.61905
2016-06-28	20	35	1.75
2016-07-05	23	85	3.69565
2016-07-12	23	94	4.08696
2016-07-19	22	72	3.27273
2016-07-26	23	85	3.69565
2016-08-01	22	50	2.27273
2016-08-09	22	56	2.54545
2016-08-16	13	59	4.53846
2016-08-23	13	55	4.23077
2016-08-30	13	54	4.15385
2016-09-06	12	61	5.08333
2016-09-13	11	65	5.90909
2016-09-20	13	52	4
2016-09-27	12	35	2.91667
2016-10-04	11	37	3.36364
2016-10-13	8	52	6.5
2016-10-20	10	101	10.1
2016-10-26	13	50	3.84615
2016-11-03	12	87	7.25
2016-11-09	12	79	6.58333
2016-11-17	10	67	6.7
2016-11-22	11	61	5.54545
2016-11-28	11	79	7.18182
2016-12-06	13	63	4.84615
2016-12-13	10	51	5.1
2016-12-20	13	85	6.53846
2016-12-27	12	85	7.08333
2017-01-04	11	120	10.9091
2017-01-11	10	56	5.6
2017-01-18	11	272	24.7273
2017-01-24	11	100	9.09091
2017-01-31	13	162	12.4615
2017-02-07	11	144	13.0909
2017-02-14	13	125	9.61538
2017-02-21	11	104	9.45455
2017-03-03	11	179	16.2727
2017-03-08	11	116	10.5455
2017-03-14	12	116	9.66667
2017-03-21	11	192	17.4545
2017-03-29	11	210	19.0909
2017-04-04	11	277	25.1818
2017-04-11	12	169	14.0833
2017-04-18	11	175	15.9091
2017-04-25	12	186	15.5
2017-05-02	11	102	9.27273
2017-05-09	11	178	16.1818
2017-05-16	12	201	16.75
2017-05-24	12	78	6.5
2017-05-30	13	152	11.6923
2017-06-06	13	238	18.3077
2017-06-13	12	123	10.25
2017-06-20	13	120	9.23077
2017-06-27	13	103	7.92308
2017-07-04	12	112	9.33333
2017-07-11	13	106	8.15385
2017-07-18	12	134	11.1667
2017-07-25	13	91	7
2017-08-01	13	105	8.07692
2017-08-08	13	82	6.30769
2017-08-15	11	63	5.72727
2017-08-22	12	31	2.58333
2017-08-29	12	86	7.16667
2017-09-05	11	57	5.18182
2017-09-12	12	102	8.5
2017-09-19	13	128	9.84615
2017-09-26	3	2	0.666667
2017-10-03	2	2	1
2017-10-10	2	3	1.5
2017-10-17	2	0	0
2017-10-24	3	2	0.666667
2017-10-31	2	3	1.5
2017-11-07	3	1	0.333333
2017-11-14	3	12	4
2017-11-21	3	2	0.666667
2017-11-28	3	7	2.33333
2017-12-05	3	2	0.666667
2017-12-12	3	12	4
2017-12-20	3	4	1.33333
2017-12-26	3	2	0.666667
2018-01-02	3	4	1.33333
2018-01-09	2	0	0
2018-01-16	2	5	2.5
2018-01-23	3	8	2.66667
2018-01-30	3	0	0
2018-02-06	3	9	3
2018-02-20	3	8	2.66667
2018-02-27	3	7	2.33333
2018-03-06	2	1	0.5
2018-03-13	3	6	2
2018-03-20	3	1	0.333333
2018-03-27	2	1	0.5
2018-04-03	2	3	1.5
2018-04-10	2	0	0
2018-04-17	2	4	2
2018-04-24	3	10	3.33333
2018-05-08	3	7	2.33333
2018-05-15	2	1	0.5
2018-05-22	3	3	1
2018-06-05	3	7	2.33333
2018-06-12	3	1	0.333333
2018-06-19	3	4	1.33333
2018-06-26	3	1	0.333333
2018-07-03	2	1	0.5
2018-07-10	3	8	2.66667
2018-07-31	3	6	2
2018-08-07	3	0	0
2018-08-14	3	9	3
2018-08-21	3	1	0.333333
2018-08-28	3	3	1
2018-09-04	2	0	0
2018-09-11	3	8	2.66667
2018-09-18	3	7	2.33333
2018-09-25	3	7	2.33333
2018-10-02	2	1	0.5
2018-10-09	3	11	3.66667
2018-10-16	3	2	0.666667
2018-10-23	2	1	0.5
2018-10-30	3	2	0.666667
2018-11-06	3	11	3.66667
2018-11-13	3	3	1
2018-11-27	3	12	4
2018-12-04	2	6	3
2018-12-11	2	9	4.5
2018-12-18	3	6	2
2018-12-28	2	9	4.5
2019-01-03	1	0	0
2019-01-08	2	6	3
2019-01-15	2	2	1
2019-01-22	1	2	2
2019-01-29	3	4	1.33333
2019-02-05	3	4	1.33333
2019-02-12	3	13	4.33333
2019-02-19	3	2	0.666667
2019-02-26	3	7	2.33333
2019-03-08	3	7	2.33333
2019-03-12	3	8	2.66667
2019-03-19	3	4	1.33333
2019-03-26	3	4	1.33333
2019-04-02	3	6	2
2019-04-10	3	5	1.66667
2019-04-16	3	3	1
2019-04-25	2	6	3
2019-04-30	3	1	0.333333
2019-05-07	2	4	2
2019-05-14	3	8	2.66667
2019-05-21	3	2	0.666667
2019-05-28	3	4	1.33333
2019-06-04	2	0	0
2019-06-11	3	2	0.666667
2019-06-18	3	5	1.66667
2019-06-25	3	1	0.333333
2019-07-02	3	3	1
2019-07-09	3	2	0.666667
2019-07-16	3	6	2
2019-07-23	3	0	0
2019-07-30	3	4	1.33333
2019-08-06	3	5	1.66667
2019-08-13	3	3	1
2019-08-20	3	1	0.333333
2019-08-27	3	0	0
2019-09-03	3	4	1.33333
2019-09-10	3	5	1.66667
2019-09-17	3	2	0.666667
2019-09-24	3	10	3.33333
2019-10-01	3	24	8
2019-10-08	3	14	4.66667
2019-10-15	3	1	0.333333
2019-10-22	3	17	5.66667
2019-10-29	3	3	1
2019-11-05	2	4	2
2019-11-12	3	18	6
2019-11-19	3	5	1.66667
2019-11-26	3	0	0
2019-12-03	3	7	2.33333
2019-12-10	3	7	2.33333
2019-12-17	2	3	1.5
2019-12-26	2	11	5.5
2019-12-30	1	1	1

## Sheet: Brasilia
Collection Date (month/day/year)	Number of BG traps	Number of Ae. aegypti caught	Number of Ae. aegypti caught / trap
2016-09-27	9	19	2.11111
2016-10-04	9	33	3.66667
2016-10-13	8	42	5.25
2016-10-18	9	170	18.8889
2016-10-25	9	116	12.8889
2016-11-01	9	69	7.66667
2016-11-08	8	151	18.875
2016-11-16	9	215	23.8889
2016-11-21	8	45	5.625
2016-11-29	8	205	25.625
2016-12-06	8	104	13
2016-12-13	9	120	13.3333
2016-12-19	9	89	9.88889
2016-12-26	8	54	6.75
2017-01-03	8	11	1.375
2017-01-10	9	65	7.22222
2017-01-17	9	60	6.66667
2017-01-24	9	31	3.44444
2017-01-31	9	56	6.22222
2017-02-07	8	19	2.375
2017-02-14	9	19	2.11111
2017-02-21	7	54	7.71429
2017-03-02	6	48	8
2017-03-07	6	47	7.83333
2017-03-14	5	33	6.6
2017-03-21	5	49	9.8
2017-03-29	2	69	34.5
2017-04-04	1	46	46
2017-04-11	1	61	61
2017-04-18	2	54	27
2017-04-25	2	27	13.5
2017-05-02	2	30	15
2017-05-09	2	15	7.5
2017-05-16	2	13	6.5
2017-05-24	2	29	14.5
2017-05-30	2	59	29.5
2017-06-06	2	14	7
2017-06-13	2	7	3.5
2017-06-20	2	37	18.5
2017-06-27	2	20	10
2017-07-04	2	17	8.5
2017-07-11	2	11	5.5
2017-07-18	2	13	6.5
2017-07-25	2	17	8.5
2017-08-01	2	13	6.5
2017-08-08	2	5	2.5
2017-08-15	1	6	6
2017-08-22	2	30	15
2017-08-29	2	4	2
2017-09-05	2	4	2
2017-09-12	2	8	4
2017-09-19	2	4	2
2017-09-26	2	3	1.5
2017-10-03	2	1	0.5
2017-10-10	2	5	2.5
2017-10-17	2	13	6.5
2017-10-24	2	3	1.5
2017-10-31	2	12	6
2017-11-07	2	1	0.5
2017-11-14	2	6	3
2017-11-21	2	20	10
2017-11-28	2	15	7.5
2017-12-05	2	6	3
2017-12-12	2	2	1
2017-12-19	2	10	5
2017-12-26	2	3	1.5
2018-01-02	1	7	7
2018-01-09	2	4	2
2018-01-16	1	23	23
2018-01-23	2	5	2.5
2018-01-30	2	0	0
2018-02-06	2	0	0
2018-02-20	2	67	33.5
2018-02-27	2	16	8
2018-03-06	1	2	2
2018-03-13	2	10	5
2018-03-20	1	2	2
2018-04-03	2	56	28
2018-04-10	1	11	11
2018-04-17	2	30	15
2018-04-24	2	14	7
2018-05-08	2	7	3.5
2018-05-15	1	0	0
2018-05-22	2	37	18.5
2018-06-05	2	25	12.5
2018-06-12	2	11	5.5
2018-06-19	2	21	10.5
2018-06-26	2	20	10
2018-07-03	2	10	5
2018-07-10	2	10	5
2018-07-31	2	23	11.5
2018-08-07	1	1	1
2018-08-14	1	0	0
2018-08-21	2	2	1
2018-08-28	2	10	5
2018-09-04	1	3	3
2018-09-11	1	7	7
2018-09-18	2	23	11.5
2018-09-25	2	18	9
2018-10-02	2	4	2
2018-10-09	2	2	1
2018-10-16	2	25	12.5
2018-10-23	2	23	11.5
2018-10-30	2	5	2.5
2018-11-06	2	9	4.5
2018-11-13	2	4	2
2018-11-27	2	23	11.5
2018-12-04	2	6	3
2018-12-11	1	5	5
2018-12-18	2	16	8
2018-12-28	2	24	12
2019-01-08	2	19	9.5
2019-01-15	2	19	9.5
2019-01-22	1	10	10
2019-01-29	2	13	6.5
2019-02-05	2	7	3.5
2019-02-12	2	8	4
2019-02-19	2	7	3.5
2019-02-26	2	6	3
2019-03-08	2	11	5.5
2019-03-12	2	1	0.5
2019-03-19	2	5	2.5
2019-03-26	2	9	4.5
2019-04-02	2	16	8
2019-04-10	2	4	2
2019-04-16	2	29	14.5
2019-04-25	2	2	1
2019-04-30	2	0	0
2019-05-07	2	4	2
2019-05-14	2	3	1.5
2019-05-21	2	1	0.5
2019-05-28	2	6	3
2019-06-04	2	4	2
2019-06-11	2	6	3
2019-06-18	2	4	2
2019-06-25	2	1	0.5
2019-07-02	2	1	0.5
2019-07-09	2	0	0
2019-07-16	2	3	1.5
2019-07-23	2	0	0
2019-07-30	2	1	0.5
2019-08-06	2	3	1.5
2019-08-13	2	0	0
2019-08-20	2	1	0.5
2019-08-27	2	3	1.5
2019-09-03	2	0	0
2019-09-10	2	4	2
2019-09-17	2	4	2
2019-09-24	2	7	3.5
2019-10-01	2	5	2.5
2019-10-08	2	1	0.5
2019-10-15	2	1	0.5
2019-10-22	2	0	0
2019-10-29	2	4	2
2019-11-05	1	6	6
2019-11-12	2	5	2.5
2019-11-19	2	2	1
2019-11-26	2	11	5.5
2019-12-03	2	3	1.5
2019-12-10	2	5	2.5
2019-12-17	2	3	1.5
2019-12-26	1	7	7
2019-12-30	1	0	0

## Sheet: Cascarejo
Collection Date (month/day/year)	Number of BG traps	Number of Ae. aegypti caught	Number of Ae. aegypti caught / trap
2016-06-21	13	34	2.61538
2016-06-28	12	26	2.16667
2016-07-05	12	37	3.08333
2016-07-12	12	23	1.91667
2016-07-19	12	33	2.75
2016-07-26	12	34	2.83333
2016-08-01	13	51	3.92308
2016-08-09	12	32	2.66667
2016-08-16	13	31	2.38462
2016-08-23	13	43	3.30769
2016-08-30	12	69	5.75
2016-09-06	12	63	5.25
2016-09-13	12	38	3.16667
2016-09-20	12	58	4.83333
2016-09-27	12	47	3.91667
2016-10-04	12	21	1.75
2016-10-11	12	50	4.16667
2016-10-18	11	80	7.27273
2016-10-25	10	96	9.6
2016-11-01	12	64	5.33333
2016-11-08	12	39	3.25
2016-11-16	11	83	7.54545
2016-11-21	11	36	3.27273
2016-11-29	12	74	6.16667
2016-12-06	11	56	5.09091
2016-12-14	13	96	7.38462
2016-12-19	11	62	5.63636
2016-12-26	10	79	7.9
2017-01-03	10	55	5.5
2017-01-10	11	69	6.27273
2017-01-17	12	66	5.5
2017-01-24	11	77	7
2017-01-31	13	67	5.15385
2017-02-07	11	89	8.09091
2017-02-14	12	62	5.16667
2017-02-21	13	67	5.15385
2017-03-02	9	50	5.55556
2017-03-07	9	7	0.777778
2017-03-14	6	47	7.83333
2017-03-21	6	25	4.16667
2017-03-29	3	7	2.33333
2017-04-04	2	34	17
2017-04-11	2	13	6.5
2017-04-18	2	15	7.5
2017-04-25	2	15	7.5
2017-05-02	2	1	0.5
2017-05-09	2	21	10.5
2017-05-16	2	19	9.5
2017-05-24	2	14	7
2017-05-30	2	28	14
2017-06-06	2	12	6
2017-06-13	2	14	7
2017-06-20	2	9	4.5
2017-06-27	2	7	3.5
2017-07-04	2	2	1
2017-07-11	2	13	6.5
2017-07-18	2	1	0.5
2017-07-25	2	9	4.5
2017-08-01	2	7	3.5
2017-08-08	2	11	5.5
2017-08-15	2	8	4
2017-08-22	2	3	1.5
2017-08-29	2	3	1.5
2017-09-05	2	4	2
2017-09-12	2	4	2
2017-09-19	2	3	1.5
2017-09-26	2	5	2.5
2017-10-03	2	13	6.5
2017-10-10	2	0	0
2017-10-17	2	12	6
2017-10-24	2	5	2.5
2017-10-31	2	1	0.5
2017-11-07	2	3	1.5
2017-11-14	2	3	1.5
2017-11-21	2	5	2.5
2017-11-28	2	4	2
2017-12-05	2	5	2.5
2017-12-12	2	2	1
2017-12-19	2	3	1.5
2017-12-26	2	7	3.5
2018-01-02	2	3	1.5
2018-01-09	1	0	0
2018-01-16	1	3	3
2018-01-23	2	4	2
2018-01-30	2	0	0
2018-02-06	2	7	3.5
2018-02-20	2	25	12.5
2018-02-27	2	17	8.5
2018-03-06	2	4	2
2018-03-13	2	8	4
2018-03-20	2	15	7.5
2018-03-27	1	24	24
2018-04-03	2	5	2.5
2018-04-10	1	11	11
2018-04-17	2	25	12.5
2018-04-24	2	10	5
2018-05-08	2	29	14.5
2018-05-15	1	2	2
2018-05-22	2	18	9
2018-06-05	2	10	5
2018-06-12	2	6	3
2018-06-19	2	8	4
2018-06-26	2	15	7.5
2018-07-03	2	4	2
2018-07-10	2	9	4.5
2018-07-17	1	1	1
2018-07-31	2	33	16.5
2018-08-07	2	1	0.5
2018-08-14	2	4	2
2018-08-21	2	6	3
2018-08-28	2	9	4.5
2018-09-04	2	13	6.5
2018-09-11	2	3	1.5
2018-09-18	2	7	3.5
2018-09-25	2	11	5.5
2018-10-02	2	9	4.5
2018-10-09	2	8	4
2018-10-16	2	3	1.5
2018-10-23	2	8	4
2018-10-30	2	19	9.5
2018-11-06	2	14	7
2018-11-13	2	5	2.5
2018-11-27	2	17	8.5
2018-12-04	2	9	4.5
2018-12-11	1	1	1
2018-12-18	2	20	10
2018-12-28	2	26	13
2019-01-03	1	1	1
2019-01-08	2	21	10.5
2019-01-15	2	17	8.5
2019-01-22	2	19	9.5
2019-01-29	2	9	4.5
2019-02-05	2	4	2
2019-02-12	2	7	3.5
2019-02-19	2	12	6
2019-02-26	2	22	11
2019-03-08	2	33	16.5
2019-03-12	2	15	7.5
2019-03-19	2	10	5
2019-03-26	2	20	10
2019-04-02	2	15	7.5
2019-04-10	2	6	3
2019-04-16	2	15	7.5
2019-04-25	1	0	0
2019-04-30	2	8	4
2019-05-07	2	24	12
2019-05-14	2	26	13
2019-05-21	2	21	10.5
2019-05-28	2	25	12.5
2019-06-04	2	19	9.5
2019-06-11	2	9	4.5
2019-06-18	2	7	3.5
2019-06-25	2	33	16.5
2019-07-02	2	37	18.5
2019-07-09	2	17	8.5
2019-07-16	2	17	8.5
2019-07-23	2	15	7.5
2019-07-30	2	23	11.5
2019-08-06	2	8	4
2019-08-13	2	6	3
2019-08-20	2	4	2
2019-08-27	2	7	3.5
2019-09-03	2	10	5
2019-09-10	2	17	8.5
2019-09-17	2	12	6
2019-09-24	2	17	8.5
2019-10-01	2	6	3
2019-10-08	2	24	12
2019-10-15	2	21	10.5
2019-10-22	2	27	13.5
2019-10-29	2	11	5.5
2019-11-05	1	2	2
2019-11-12	2	21	10.5
2019-11-19	2	3	1.5
2019-11-26	2	9	4.5
2019-12-03	2	17	8.5
2019-12-10	2	13	6.5
2019-12-17	2	18	9
2019-12-26	1	7	7
2019-12-30	1	7	7

## Sheet: Peixe Galo
Collection Date (month/day/year)	Number of BG traps	Number of Ae. aegypti caught	Number of Ae. aegypti caught / trap
2016-09-27	9	6	0.666667
2016-10-05	10	7	0.7
2016-10-13	11	45	4.09091
2016-10-18	10	29	2.9
2016-10-25	11	106	9.63636
2016-11-01	10	67	6.7
2016-11-08	12	59	4.91667
2016-11-16	10	141	14.1
2016-11-21	11	33	3
2016-11-29	12	110	9.16667
2016-12-06	12	99	8.25
2016-12-13	11	126	11.4545
2016-12-19	9	92	10.2222
2016-12-28	8	108	13.5
2017-01-03	10	66	6.6
2017-01-10	12	35	2.91667
2017-01-17	10	17	1.7
2017-01-24	10	25	2.5
2017-01-31	11	84	7.63636
2017-02-07	10	23	2.3
2017-02-14	10	28	2.8
2017-02-21	10	20	2
2017-03-02	10	17	1.7
2017-03-07	8	27	3.375
2017-03-14	6	24	4
2017-03-21	6	18	3
2017-03-29	1	0	0
2017-04-04	1	2	2
2017-04-11	1	1	1
2017-04-18	1	4	4
2017-04-25	1	0	0
2017-05-02	1	0	0
2017-05-09	1	1	1
2017-05-16	1	0	0
2017-05-24	1	1	1
2017-05-30	1	2	2
2017-06-06	1	1	1
2017-06-13	1	1	1
2017-06-20	1	2	2
2017-06-27	1	0	0
2017-07-04	1	0	0
2017-07-11	1	2	2
2017-07-18	1	5	5
2017-07-25	1	0	0
2017-08-01	1	0	0
2017-08-08	1	0	0
2017-08-15	1	0	0
2017-08-22	1	0	0
2017-08-29	1	1	1
2017-09-05	1	0	0
2017-09-12	1	0	0
2017-09-19	1	0	0
2017-09-26	1	0	0
2017-10-03	1	0	0
2017-10-10	1	0	0
2017-10-17	1	0	0
2017-10-24	1	0	0
2017-10-31	1	1	1
2017-11-07	1	0	0
2017-11-14	1	0	0
2017-11-21	1	3	3
2017-11-28	1	0	0
2017-12-05	1	4	4
2017-12-12	1	0	0
2017-12-19	1	6	6
2017-12-26	1	3	3
2018-01-02	1	1	1
2018-01-09	1	1	1
2018-01-16	1	0	0
2018-01-23	1	0	0
2018-01-30	1	0	0
2018-02-06	1	0	0
2018-02-20	1	1	1
2018-02-27	1	2	2
2018-03-06	1	0	0
2018-03-13	1	0	0
2018-03-20	1	2	2
2018-03-27	1	0	0
2018-04-03	1	3	3
2018-04-10	1	1	1
2018-04-17	1	0	0
2018-04-24	1	0	0
2018-05-08	1	0	0
2018-05-15	1	0	0
2018-05-22	1	0	0
2018-06-05	1	2	2
2018-06-12	1	2	2
2018-06-19	1	0	0
2018-06-26	1	1	1
2018-07-03	1	0	0
2018-07-10	1	0	0
2018-07-17	1	1	1
2018-07-31	1	1	1
2018-08-07	1	0	0
2018-08-14	1	0	0
2018-08-21	1	0	0
2018-08-28	1	0	0
2018-09-04	1	0	0
2018-09-11	1	1	1
2018-09-18	1	0	0
2018-09-25	1	0	0
2018-10-02	1	0	0
2018-10-09	1	0	0
2018-10-16	1	0	0
2018-10-23	1	3	3
2018-10-30	1	1	1
2018-11-06	1	0	0
2018-11-13	1	0	0
2018-11-27	1	1	1
2018-12-04	1	0	0
2018-12-11	1	2	2

## Sheet: Praia_Adao_Eva
Collection Date (month/day/year)	Number of BG traps	Number of Ae. aegypti caught	Number of Ae. aegypti caught / trap
2016-10-06	1	0	0
2016-10-20	1	23	23
2016-10-26	2	17	8.5
2016-11-03	1	3	3
2016-11-09	2	16	8
2016-11-17	2	19	9.5
2016-11-22	2	8	4
2016-11-29	2	8	4
2016-12-06	1	3	3
2016-12-13	1	15	15
2016-12-20	2	31	15.5
2016-12-27	2	9	4.5
2017-01-04	2	16	8
2017-01-10	2	9	4.5
2017-01-18	2	10	5
2017-01-24	2	10	5
2017-01-31	2	3	1.5
2017-02-07	2	0	0
2017-02-14	2	1	0.5

## Sheet: Salinas
Collection Date (month/day/year)	Number of BG traps	Number of Ae. aegypti caught	Number of Ae. aegypti caught / trap
2016-09-27	11	24	2.18182
2016-10-04	11	40	3.63636
2016-10-13	13	31	2.38462
2016-10-18	12	58	4.83333
2016-10-25	12	46	3.83333
2016-11-01	13	47	3.61538
2016-11-09	14	36	2.57143
2016-11-16	14	93	6.64286
2016-11-21	12	27	2.25
2016-11-28	13	72	5.53846
2016-12-07	13	113	8.69231
2016-12-13	12	59	4.91667
2016-12-19	12	76	6.33333
2016-12-26	10	79	7.9
2017-01-03	7	85	12.1429
2017-01-10	10	74	7.4
2017-01-17	9	42	4.66667
2017-01-24	9	82	9.11111
2017-01-31	8	33	4.125
2017-02-07	10	40	4
2017-02-14	10	75	7.5
2017-02-21	10	21	2.1
2017-03-02	6	11	1.83333
2017-03-07	9	18	2
2017-03-14	6	19	3.16667
2017-03-21	6	25	4.16667
2017-03-29	4	7	1.75
2017-04-04	4	11	2.75
2017-04-11	4	10	2.5
2017-04-18	4	8	2
2017-04-25	4	5	1.25
2017-05-02	4	4	1
2017-05-09	4	11	2.75
2017-05-16	4	21	5.25
2017-05-24	4	10	2.5
2017-05-30	3	10	3.33333
2017-06-06	4	12	3
2017-06-13	4	9	2.25
2017-06-20	4	5	1.25
2017-06-27	4	11	2.75
2017-07-04	4	1	0.25
2017-07-11	4	3	0.75
2017-07-18	3	8	2.66667
2017-07-25	3	1	0.333333
2017-08-01	4	10	2.5
2017-08-08	4	2	0.5
2017-08-15	4	0	0
2017-08-22	4	0	0
2017-08-29	4	3	0.75
2017-09-05	4	4	1
2017-09-12	4	6	1.5
2017-09-19	4	1	0.25
2017-09-26	4	4	1
2017-10-03	4	3	0.75
2017-10-10	4	0	0
2017-10-17	4	4	1
2017-10-24	3	4	1.33333
2017-10-31	4	5	1.25
2017-11-07	4	2	0.5
2017-11-14	4	3	0.75
2017-11-21	3	2	0.666667
2017-11-28	4	7	1.75
2017-12-05	3	6	2
2017-12-12	3	8	2.66667
2017-12-19	2	7	3.5
2017-12-26	2	8	4
2018-01-02	3	11	3.66667
2018-01-09	3	4	1.33333
2018-01-16	3	18	6
2018-01-23	3	4	1.33333
2018-01-30	3	0	0
2018-02-06	4	3	0.75
2018-02-20	4	12	3
2018-02-27	4	4	1
2018-03-06	3	14	4.66667
2018-03-13	3	8	2.66667
2018-03-20	3	4	1.33333
2018-03-27	3	4	1.33333
2018-04-03	3	1	0.333333
2018-04-10	3	2	0.666667
2018-04-17	3	3	1
2018-04-24	3	2	0.666667
2018-05-08	3	6	2
2018-05-15	4	10	2.5
2018-05-22	4	7	1.75
2018-06-05	4	6	1.5
2018-06-12	4	7	1.75
2018-06-19	4	6	1.5
2018-06-26	4	2	0.5
2018-07-03	4	3	0.75
2018-07-10	4	10	2.5
2018-07-17	4	4	1
2018-07-31	4	13	3.25
2018-08-07	4	3	0.75
2018-08-14	3	2	0.666667
2018-08-21	4	8	2
2018-08-28	3	3	1
2018-09-04	4	5	1.25
2018-09-11	3	3	1
2018-09-18	4	5	1.25
2018-09-25	4	7	1.75
2018-10-02	4	4	1
2018-10-09	4	6	1.5
2018-10-16	4	5	1.25
2018-10-23	4	5	1.25
2018-10-30	4	4	1
2018-11-06	4	6	1.5
2018-11-13	4	9	2.25
2018-11-27	4	6	1.5
2018-12-04	4	4	1
2018-12-11	4	10	2.5

## Sheet: Varzea
Collection Date (month/day/year)	Number of BG traps	Number of Ae. aegypti caught	Number of Ae. aegypti caught / trap
2016-09-27	9	31	3.44444
2016-10-04	10	41	4.1
2016-10-13	11	32	2.90909
2016-10-18	9	83	9.22222
2016-10-25	11	141	12.8182
2016-11-01	10	48	4.8
2016-11-08	10	45	4.5
2016-11-16	11	80	7.27273
2016-11-21	7	25	3.57143
2016-11-29	8	82	10.25
2016-12-06	11	67	6.09091
2016-12-13	10	48	4.8
2016-12-19	8	26	3.25
2016-12-26	9	59	6.55556
2017-01-03	9	54	6
2017-01-10	9	63	7
2017-01-17	10	75	7.5
2017-01-24	10	60	6
2017-01-31	10	50	5
2017-02-07	10	36	3.6
2017-02-14	10	21	2.1
2017-02-21	8	31	3.875
2017-03-02	9	21	2.33333
2017-03-07	8	19	2.375
2017-03-14	5	39	7.8
2017-03-21	5	42	8.4
2017-03-29	3	9	3
2017-04-04	2	32	16
2017-04-11	1	16	16
2017-04-18	1	28	28
2017-04-25	1	13	13
2017-05-02	2	8	4
2017-05-09	2	9	4.5
2017-05-16	2	19	9.5
2017-05-24	2	8	4
2017-05-30	2	11	5.5
2017-06-06	2	14	7
2017-06-13	2	9	4.5
2017-06-20	2	8	4
2017-06-27	2	8	4
2017-07-04	2	2	1
2017-07-11	2	7	3.5
2017-07-18	2	2	1
2017-07-25	2	5	2.5
2017-08-01	2	7	3.5
2017-08-08	2	6	3
2017-08-15	2	3	1.5
2017-08-22	2	3	1.5
2017-08-29	2	5	2.5
2017-09-05	2	3	1.5
2017-09-12	2	2	1
2017-09-19	2	2	1
2017-09-26	2	2	1
2017-10-03	2	0	0
2017-10-10	2	3	1.5
2017-10-17	2	5	2.5
2017-10-24	2	1	0.5
2017-10-31	2	1	0.5
2017-11-07	2	3	1.5
2017-11-14	2	6	3
2017-11-21	1	2	2
2017-11-28	2	5	2.5
2017-12-05	2	4	2
2017-12-12	2	1	0.5
2017-12-19	2	3	1.5
2017-12-26	2	7	3.5
2018-01-02	2	2	1
2018-01-09	2	3	1.5
2018-01-16	2	11	5.5
2018-01-23	2	2	1
2018-01-30	2	0	0
2018-02-06	2	4	2
2018-02-20	2	52	26
2018-02-27	2	35	17.5
2018-03-06	2	3	1.5
2018-03-13	2	5	2.5
2018-03-20	2	7	3.5
2018-03-27	2	10	5
2018-04-03	2	13	6.5
2018-04-10	2	11	5.5
2018-04-17	2	3	1.5
2018-04-24	2	8	4
2018-05-08	2	7	3.5
2018-05-15	2	5	2.5
2018-05-22	2	1	0.5
2018-06-05	2	3	1.5
2018-06-12	2	2	1
2018-06-19	2	1	0.5
2018-06-26	2	2	1
2018-07-03	2	6	3
2018-07-10	2	2	1
2018-07-17	1	0	0
2018-07-31	2	1	0.5
2018-08-07	2	1	0.5
2018-08-14	2	0	0
2018-08-21	2	3	1.5
2018-08-28	2	3	1.5
2018-09-04	2	6	3
2018-09-11	2	1	0.5
2018-09-18	2	0	0
2018-09-25	1	6	6
2018-10-02	2	3	1.5
2018-10-09	2	1	0.5
2018-10-16	2	0	0
2018-10-23	2	16	8
2018-10-30	2	19	9.5
2018-11-06	2	7	3.5
2018-11-13	2	17	8.5
2018-11-27	2	22	11
2018-12-04	2	12	6
2018-12-11	2	16	8
2018-12-18	2	14	7
2018-12-28	2	17	8.5
2019-01-03	2	15	7.5
2019-01-08	2	44	22
2019-01-15	2	31	15.5
2019-01-22	2	42	21
2019-01-29	2	9	4.5
2019-02-05	2	21	10.5
2019-02-12	2	26	13
2019-02-19	2	33	16.5
2019-02-26	2	42	21
2019-03-08	1	0	0
2019-03-12	2	23	11.5
2019-03-19	2	17	8.5
2019-03-26	2	5	2.5
2019-04-02	2	6	3
2019-04-10	2	4	2
2019-04-16	2	11	5.5
2019-04-25	2	1	0.5
2019-04-30	2	0	0
2019-05-14	2	2	1
2019-05-21	2	1	0.5
2019-05-28	2	1	0.5
2019-06-04	2	3	1.5
2019-06-11	2	0	0
2019-06-18	2	2	1
2019-06-25	2	1	0.5
2019-07-02	2	0	0
2019-07-09	2	4	2
2019-07-16	2	1	0.5
2019-07-23	2	13	6.5
2019-07-30	2	4	2
2019-08-06	2	2	1
2019-08-13	2	0	0
2019-08-20	2	6	3
2019-08-27	2	3	1.5
2019-09-03	2	3	1.5
2019-09-10	2	2	1
2019-09-17	2	1	0.5
2019-09-24	2	6	3
2019-10-01	2	2	1
2019-10-08	2	2	1
2019-10-15	2	5	2.5
2019-10-22	2	2	1
2019-10-29	2	3	1.5
2019-11-05	2	2	1
2019-11-12	2	1	0.5
2019-11-19	2	4	2
2019-11-26	2	8	4
2019-12-03	2	10	5
2019-12-10	2	3	1.5
2019-12-17	2	2	1
2019-12-26	2	2	1
2019-12-30	2	2	1
